# Supplementary material for: Efficacy and Effect on Liver Functional Reserve of Atezolizumab and Bevacizumab for Unresectable Hepatocellular Carcinoma in Patients Who Do Not Meet Eligibility Criteria of IMbrave150
Source: Cancers (Basel). 2022 Aug 15;14(16):3938. doi: 10.3390/cancers14163938 (PMC9405784; doi:10.3390/cancers14163938)
Supplement: Supplementary file 1 [file cancers-14-03938-s001.zip]

Archive with 1 entries (1 files):
- cancers-1829074-supplementary.pdf
